# Supplementary material for: Consequences of telomere dysfunction in fibroblasts, club and basal cells for lung fibrosis development
Source: Nat Commun. 2022 Oct 6;13:5656. doi: 10.1038/s41467-022-32771-6 (PMC9537293; doi:10.1038/s41467-022-32771-6)
Supplement: Supplementary file 4 — Source Data [file 41467_2022_32771_MOESM4_ESM.xlsx]

## Sheet: Fig. 1
Fig. 1 Efficient Trf1 deletion in lung fibroblasts upon tamoxifen administration.
1e	Trf1+/+	Trf1flox/flox		1f	Weeks	Trf1+/+	Trf1Δ/Δ		1h	Trf1+/+	Trf1Δ/Δ		1i	Trf1+/+	Trf1Δ/Δ
	13.5	30			12	0	0			100	6.27			39.6046	54.4904
	15.75	30.33			12	0	0			100	7.28			94.7456	36.7023
	13.25	39.5			12	0	0			100	8.16			94.0489	104.875
	17	42.25			12	0	0			100	5.18			81.0552	77.9319
	11.25	37.75			12	0	0			100	4.58			57.0609	79.5622
	13.25	37.5			12	0	0			100	9.01
					12	0	0
					12	0	0
					10		1
1j	Trf1+/+	Trf1Δ/Δ
	20	19
	15.1975	16.5918
	16.4731	15.2174
	17.4103	17.0233
	16.15	18.3137

## Sheet: Fig. 2
Fig. 2 Trf1 deletion in lung fibroblasts increases telomeric damage, cell cycle arrest and apoptosis, and reduces proliferation of lung fibroblasts.
2b	Trf1+/+	Trf1Δ/Δ		2c	Trf1+/+	Trf1Δ/Δ		2d	Trf1+/+	Trf1Δ/Δ		2e	Trf1+/+	Trf1Δ/Δ
	0.5	1.75			0	0.148148			0.25	3			0.25	2.75
	0.25	2			0.0606061	0.144231			0.25	2.75			0.25	1.5
	0	1.5			0.0204082	0.0888889			0	2			0	1.75
	0	2.5			0.0526316	0.134921			0.25	4			0	1.5
	0	3.25			0.0638298	0.118644			0	2.25			0	5.25
									0.25	3
2f	Trf1+/+	Trf1Δ/Δ		2g	Trf1+/+	Trf1Δ/Δ		2i	Trf1+/+	Trf1Δ/Δ		2j	Trf1+/+	Trf1Δ/Δ
	0.25	5.75			1.5	6.75			0.22	0.215			0.002	0.019
	0.5	4.5			2	4.25			0.225	0.22			0.002	0.009
	0.25	4.25			1.75	5.5			0.21	0.215			0.004	0.011
	0	2			0.75	3.5			0.21	0.205			0.004	0.014
	0	4.25			0.75	3.75			0.205	0.235			0.004	0.019
2k	Trf1+/+	Trf1Δ/Δ		2l	Trf1+/+	Trf1Δ/Δ		2m	Trf1+/+	Trf1Δ/Δ		2n	Trf1+/+	Trf1Δ/Δ
	0.005	0.03			0.213	0.19			0.541232	1.04			0.412507	1.45589
	0.002	0.021			0.216	0.196			0.977479	1.21986			0.480301	1.47822
	0.006	0.016			0.206	0.194			0.926956	0.819313			1.09586	1.05297
	0.004	0.023			0.2	0.209			0.81	1.34635			0.522949	0.50839
	0.004	0.024			0.197	0.198
2o	Trf1+/+	Trf1Δ/Δ		2p	Trf1+/+	Trf1Δ/Δ		2q	Trf1+/+	Trf1Δ/Δ		2r	Trf1+/+	Trf1Δ/Δ
	0.0869205	0.170995			1.49032	2.92426			0.75	0.85			6.7	5.45
	0.136841	0.508174			1.51626	0.896249			0.95	0.88			4.25	4.85
	0.210435	0.158924			1.22674	4.65946			0.95	0.97			5.3	6.4
	0.11145	0.22855			1.41	2.82			1	1.03			5.6	6.8
									1.18	1.14			6.5	6.95
2s	Trf1+/+	Trf1Δ/Δ		2t	Trf1+/+	Trf1Δ/Δ
	4.438	4.333			0.02	0.02
	4.11	4.31			0.02	0.02
	4	3.98			0.02	0.02
	4.374	3.75			0.02	0.02
	4.15	4.33			0.02	0.02
	4.3	4.275			0.02	0.02

## Sheet: Fig. 3
Fig. 3 Trf1 deletion in lung fibroblasts exacerbates profibrotic pathologies upon bleomycin-induced pulmonary fibrosis.
3c	Trf1+/+	Trf1Δ/Δ	Trf1+/+ + Bleo	Trf1Δ/Δ + Bleo		3d	Trf1+/+	Trf1Δ/Δ	Trf1+/+ + Bleo	Trf1Δ/Δ + Bleo		3e	Trf1+/+	Trf1Δ/Δ	Trf1+/+ + Bleo	Trf1Δ/Δ + Bleo
	100	9.72	100	66.35			0.865	1.063	4.063	9.268			6.11	5.56	25.778	37.488
	100	14.2	100	63.61			1.033	0.995	5.018	10.1			5.44	5.808	26.018	37.785
	100	13.88	100	67.37			0.91	1.113	5.855	11.413			5.733	7.098	23.263	37.873
	100	12.09	100	74.37			1.028	1.045	5.335	9.57			6.028	5.878	24.738	40.673
	100	10.73	100	67.06			1.018	1.045	4.423	11.25			6.483	6.45	23.52	44.105
							1.085	0.988	6.108	11.285			6.553	6.828	22.97	37.265
3f	Trf1+/+	Trf1Δ/Δ	Trf1+/+ + Bleo	Trf1Δ/Δ + Bleo		3g	Trf1+/+	Trf1Δ/Δ	Trf1+/+ + Bleo	Trf1Δ/Δ + Bleo		3h	Trf1+/+	Trf1Δ/Δ	Trf1+/+ + Bleo	Trf1Δ/Δ + Bleo
	0.773	0.61	5.53	11.558			0	0	11	22.75			6.815	7.848	5.038	3.12
	0.645	0.753	6.957	10.935			0	0	11.5	24.25			7.895	8.16	5.893	3.34
	0.68	0.743	6.283	13.153			0	0	12	25			8.375	7.163	5.258	3.05
	0.76	0.648	6.443	11.53			0	0	11.333	22.5			7.978	7.783	5.168	3.555
	0.473	0.7	6.125	12.783			0	0	13.5	24.5			7.698	8.133	5	2.318
	0.84	0.855	5.345	11.193			0	0	11.75	24			7.638	7.683	4.948	2.605
3i	Trf1+/+	Trf1Δ/Δ	Trf1+/+ + Bleo	Trf1Δ/Δ + Bleo		3j	Trf1+/+	Trf1Δ/Δ	Trf1+/+ + Bleo	Trf1Δ/Δ + Bleo		3k	Trf1+/+	Trf1Δ/Δ	Trf1+/+ + Bleo	Trf1Δ/Δ + Bleo
	0.156492	0.253782	1.30154	3.8031			0.366655	0.413993	1.18709	1.7883			0.183923	0.322416	0.998286	1.46731
	0.508931	0.450628	1.07662	3.16285			0.510479	0.386236	1.15182	2.41398			0.485584	0.545652	1.02313	2.16401
	0.697054	0.452341	0.949017	1.79531			0.62146	0.328511	1.0141	1.51135			0.28362	0.411536	1.16111	1.80102
	0.0986109	0.253231	1.04759	1.6468			0.238879	0.354109	0.890078	1.94548			0.286334	0.342032	1.0057	1.33546
3l	Trf1+/+	Trf1Δ/Δ	Trf1+/+ + Bleo	Trf1Δ/Δ + Bleo		3m	Trf1+/+	Trf1Δ/Δ	Trf1+/+ + Bleo	Trf1Δ/Δ + Bleo		3n	Trf1+/+	Trf1Δ/Δ	Trf1+/+ + Bleo	Trf1Δ/Δ + Bleo
	0.215687	0.38497	0.920636	1.40784			0.624525	0.364803	1.19832	1.74466			0.477484	0.413823	0.848094	1.5287
	0.322277	0.433843	0.931328	1.56549			0.611024	0.422617	0.935479	1.86978			0.511431	0.649775	0.891909	1.48472
	0.195436	0.33368	0.730003	1.22822			0.492675	0.502243	0.820168	2.38637			0.520495	0.280135	0.91258	1.42553
	0.261787	0.309036	0.841595	1.37686			0.272448	0.421666	0.857293	1.95511			0.295899	0.354199	0.774315	1.15158
3o	Trf1+/+	Trf1Δ/Δ	Trf1+/+ + Bleo	Trf1Δ/Δ + Bleo		3p	Trf1+/+	Trf1Δ/Δ	Trf1+/+ + Bleo	Trf1Δ/Δ + Bleo		3q	Trf1+/+	Trf1Δ/Δ	Trf1+/+ + Bleo	Trf1Δ/Δ + Bleo
	0.336177	0.564528	1.05859	1.45294			35.023	0	187.245	225.248			4.438	4.333	5.27	6.06
	0.51643	0.617708	1.03214	1.2763			18.296	0	59.0738	274.097			4.69	4.55	4.66	5.9
	0.382767	0.5556	1.06936	2.09631			15.914	85.745	134.835	321.143			4.26	4.31	4.91	5.95
	0.547373	0.61447	0.929134	1.3234			88.181	42.219	90.619	179.702			4.65	4.08	4.21	5.99
							15.914	20.68	250.857	243.151			3.91	3.73	5.12	5.85
													4.374	4.31	4.97	6.12
													4.06	4.275	4.36	5.61
													4.36		5.62	5.7
3r	Trf1+/+	Trf1Δ/Δ	Trf1+/+ + Bleo	Trf1Δ/Δ + Bleo
	0.02	0.02	0.02	0.01
	0.02	0.02	0.02	0.01
	0.02	0.02	0.02	0.02
	0.02	0.02	0.02	0.01
	0.02	0.02	0.02	0.01
	0.02	0.02	0.02	0.01
	0.02	0.02	0.02	0.01
	0.02		0.01	0.01

## Sheet: Fig. 4
Fig. 4 Trf1 deletion in lung fibroblasts exacerbates bleomycin-induced inflammatory response.
4b	Trf1+/+	Trf1Δ/Δ	Trf1+/+ + Bleo	Trf1Δ/Δ + Bleo		4c	Trf1+/+	Trf1Δ/Δ	Trf1+/+ + Bleo	Trf1Δ/Δ + Bleo		4d	Trf1+/+	Trf1Δ/Δ	Trf1+/+ + Bleo	Trf1Δ/Δ + Bleo
	0.22	0.215	1.093	1.99			0	0	0.022	0.053			0.002	0.023	0.074	0.203
	0.225	0.22	0.787	1.76			0	0	0.037	0.032			0.002	0.019	0.049	0.316
	0.21	0.215	0.97	1.827			0	0	0.021	0.021			0.004	0.009	0.053	0.129
	0.21	0.205	1.053	1.48			0	0	0.025	0.03			0.004	0.011	0.088	0.207
	0.205	0.235	1.26	1.46			0	0	0.035	0.029			0.002	0.014	0.088	0.183
	0.21	0.23	1.166	1.573			0	0	0.03	0.031			0.004	0.019	0.112	0.252
4e	Trf1+/+	Trf1Δ/Δ	Trf1+/+ + Bleo	Trf1Δ/Δ + Bleo		4f	Trf1+/+	Trf1Δ/Δ	Trf1+/+ + Bleo	Trf1Δ/Δ + Bleo		4g	Trf1+/+	Trf1Δ/Δ	Trf1+/+ + Bleo	Trf1Δ/Δ + Bleo
	0.005	0.038	1.157	0.637			0.213	0.19	0.588	0.546			92.6923	65.7692	1165.77	1591.92
	0.002	0.03	0.359	0.827			0.216	0.196	0.48	0.245			78.0769	46.5385	321.154	1701.15
	0.002	0.021	0.59	0.901			0.206	0.194	0.349	0.53			75	65.7692	558.077	1296.54
	0.006	0.016	0.643	0.687			0.2	0.209	0.39	0.258			50.3846	88.8462	783.462	1661.92
	0.004	0.023	0.618	0.622			0.197	0.198	0.504	0.651			51.1538	79.6154	1300.38	1516.54
	0.004	0.024	0.692	0.85			0.202	0.197	0.33	0.472			113.462	110.385	276.538	1241.92
													88.8462	54.2308	525	1434.23
													77.3077	60.3846	450.385	1267.31
4h	Trf1+/+	Trf1Δ/Δ	Trf1+/+ + Bleo	Trf1Δ/Δ + Bleo		4i	Trf1+/+	Trf1Δ/Δ	Trf1+/+ + Bleo	Trf1Δ/Δ + Bleo		4j	Trf1+/+	Trf1Δ/Δ	Trf1+/+ + Bleo	Trf1Δ/Δ + Bleo
	13.75	18.25	43.5	114.333			21.75	24.5	121	193.5			8.25	12.75	25.667	41.667
	8.5	23.25	50.667	91.667			17.25	29.75	121.5	276.75			8	15.25	23.667	54
	13.333	25.333	43.333	100			17	27.5	121	153			9	15	24.667	42
	8.75	22.25	47	121.333			16.25	29.25	135.5	221			7	15.25	31.667	42.25
	12	26.333	36.667	99			17.25	28	118.25	205.25			8	13.75	23.333	52.25
	12.5	23.75	37.25	62			17	28.75	128	164.25			7.5	15.5	26.667	49.25
4k	Trf1+/+	Trf1Δ/Δ	Trf1+/+ + Bleo	Trf1Δ/Δ + Bleo		4l	Trf1+/+	Trf1Δ/Δ	Trf1+/+ + Bleo	Trf1Δ/Δ + Bleo		4m	Trf1+/+	Trf1Δ/Δ	Trf1+/+ + Bleo	Trf1Δ/Δ + Bleo
	16.75	16.75	77.25	169.25			0.570471	0.572084	0.947528	0.976466			0.412507	0.24679	1.7647	0.662192
	17.75	19.25	89.75	168.5			0.606012	0.949715	1.03587	1.27371			0.480301	0.589557	0.764263	1.66299
	16.75	17.5	94.5	179.5			0.469246	0.567113	1.04019	1.06705			0.522949	0.501356	1.1443	0.940005
	16.25	15.5	93	177.5			0.700173	0.543676	1.00786	0.932693			0.471919	0.444901	0.57813	0.79279
	17.5	19	93.667	174
	18.25	20	102	128.333
4n	Trf1+/+	Trf1Δ/Δ	Trf1+/+ + Bleo	Trf1Δ/Δ + Bleo		4o	Trf1+/+	Trf1Δ/Δ	Trf1+/+ + Bleo	Trf1Δ/Δ + Bleo		4p	Trf1+/+	Trf1Δ/Δ	Trf1+/+ + Bleo	Trf1Δ/Δ + Bleo
	0.0869205	0.160007	1.624	4.34544			0.742664	1.09842	2.03571	2.84063			3.51659	3.97735	5.20652	9.98409
	0.136841	0.306856	1.43362	4.59982			0.607484	1.01022	1.24791	2.26453			1.78631	2.23734	5.97629	9.61116
	0.210435	0.148078	0.627012	2.99081			1.49032	0.72544	1.24022	1.988			2.82997	4.02746	3.01159	10.2233
	0.11145	0.192894	0.65947	3.35875			1.22674	0.944695	0.926866	2.60698			2.71095	3.41405	4.84644	9.93953
4q	Trf1+/+	Trf1Δ/Δ	Trf1+/+ + Bleo	Trf1Δ/Δ + Bleo		4q	Trf1+/+	Trf1Δ/Δ	Trf1+/+ + Bleo	Trf1Δ/Δ + Bleo
	0.334023	0.521211	0.317729	1.39599			0.765306	0.480441	0.933429	0.954871
	0.358362	0.503551	0.622459	1.86043			0.283042	0.401949	1.19595	2.7758
	0.456155	0.461781	0.93774	1.48172			0.40355	0.601321	0.677828	1.71964
	0.209219	0.102585	0.625976	1.57938			0.280305	0	0.540166	1.81677

## Sheet: Fig. 5
Fig. 5 Efficient Trf1 deletion in club cells upon tamoxifen administration.
5c	Weeks	Trf1+/+	Trf1Δ/Δ		5e	Trf1+/+	Trf1Δ/Δ		5f	Trf1+/+	Trf1Δ/Δ		5g	Trf1+/+	Trf1Δ/Δ
	22	0				100	2.306			132.72	93.6193			25.2131	24.7234
	22	0				100	2.225			110.484	87.3051			23.1967	24.9672
	22	0				100	2.533			112.521	95.1821			24.5532	26.6833
	22	0				100	2.972			95.0394	93.9282			27.4189	25.6667
	22	0								125.172	115.2			25.1	30.7533
	22	0
	22	0
	22	0			5h	Trf1+/+	Trf1Δ/Δ		5i	Trf1+/+	Trf1Δ/Δ		5j	Trf1+/+	Trf1Δ/Δ
	22	0				0.96	1.9			0.01	0.09			0.23	0.79
						0.9	1.5			0.009	0.04			0.39	0.73
	22		0			0.46	1.47			0.01	0.07			0.11	0.79
	22		0			1.9	2.05			0.03	0.05			0.74	0.66
	22		0			1.26	2.71			0.04	0.23			0.31	0.68
	22		0			2.48	1.4			0.08	0.08			0.66	0.42
	22		0
	22		0
	22		0		5k	Trf1+/+	Trf1Δ/Δ		5l	Trf1+/+	Trf1Δ/Δ
	22		0			0.7	0.95			0.02	0.07
	22		0			0.48	0.68			0.03	0.05
	22		0			0.33	0.57			0.01	0.04
	22		0			1.1	1.26			0.03	0.08
	22		0			0.86	1.72			0.05	0.08
						1.65	0.88			0.09	0.01
	19		1
	11		1

## Sheet: Fig. 6
Fig. 6 Trf1 deletion in club cells increases telomeric damage, cell cycle arrest and differentiation, and reduces proliferation of club cells.
6b	Trf1+/+	Trf1Δ/Δ		6c	Trf1+/+	Trf1Δ/Δ		6d	Trf1+/+	Trf1Δ/Δ		6e	Trf1+/+	Trf1Δ/Δ
	162.036	86.184			0	44.982			1.036	16.293			0.0144231	0.199052
	127.95	91.346			0	31.825			4.74	20.334			0.044	0.344086
	148.718	93.618			0	31.306			2.562	21.062			0.0222222	0.158416
	140.45	73.703			0	36.929			3.886	18.142			0.0643275	0.138686
	158.912	112.301			0	33.339			2.498	17.048			0.0572917	0.097561
6f	Trf1+/+	Trf1Δ/Δ		6g	Trf1+/+	Trf1Δ/Δ		6h	Trf1+/+	Trf1Δ/Δ		6i	Trf1+/+	Trf1Δ/Δ
	2.109	45.745			7.179	0.929			3.633	18.874			4.2	5.093
	2.875	38.076			4.924	1.238			6.073	39.38			4.02	4.638
	1.385	50.154			8.072	1.475			6.46	36.272			3.63	4.08
	1.577	36.259			6.277	2.077			7.094	24.987			4.03	4.552
	3.863	43.663			10.303	2.143			6.647	19.493			4.19	4.76
6j	Trf1+/+	Trf1Δ/Δ
	0.02	0.02
	0.02	0.02
	0.02	0.02
	0.02	0.02
	0.02	0.02

## Sheet: Fig. 7
Fig. 7 Trf1 deletion in club cells increases lung inflammation and airway remodeling.
7b	Trf1+/+	Trf1Δ/Δ		7c	Trf1+/+	Trf1Δ/Δ		7d	Trf1+/+	Trf1Δ/Δ		7e	Trf1+/+	Trf1Δ/Δ
	0.227	0.4			0.005	0.062			0.009	0.025			0.213	0.312
	0.213	0.4			0.004	0.072			0.004	0.048			0.205	0.28
	0.207	0.287			0.008	0.036			0.004	0.024			0.194	0.227
	0.2	0.327			0.004	0.059			0	0.026			0.196	0.242
	0.167	0.373			0.003	0.038			0.003	0.038			0.16	0.297
	0.22	0.52			0.009	0.067			0.004	0.077			0.207	0.375
	0.173	0.333			0.003	0.04			0.003	0.013			0.166	0.28
7f	Trf1+/+	Trf1Δ/Δ		7g	Trf1+/+	Trf1Δ/Δ		7h	Trf1+/+	Trf1Δ/Δ		7i	Trf1+/+	Trf1Δ/Δ
	70.6429	113.5			4.25	16.5			8.75	32.75			9	27.75
	96.3571	174.214			5.75	24.25			10.5	36.75			8.25	25
	78.5	115.643			7.75	37			9.75	32.75			12	28.25
	70.6429	261.357			7	25			11.5	29.25			10	27.25
	42.7857	107.786			6	47.667			9.75	32			10.25	28.5
	51.3571	126.357
	96.3571	139.929
	51.3571	295.643
7j	Trf1+/+	Trf1Δ/Δ		7k	Trf1+/+	Trf1Δ/Δ		7l	Trf1+/+	Trf1Δ/Δ		7m	Trf1+/+	Trf1Δ/Δ
	10	36			0.540938	1.6194			0.73	2.162			0.602	2.088
	11.75	28			0.389466	2.80345			0.771	2.086			0.294	2.376
	11.75	24.5			0.214646	2.99921			0.753	2.276			0.76	2.522
	15.5	27.25			0.406129	1.64076			0.719	2.59			0.272	2.393
	13	44			0.623307	1.37451			0.859	2.198			0.696	1.352
					0.300855	2.97571			0.99	2.786			0.921	1.54
7n	Trf1+/+	Trf1Δ/Δ		7p	Trf1+/+	Trf1Δ/Δ		7q	Trf1+/+	Trf1Δ/Δ		7r	Trf1+/+	Trf1Δ/Δ
	0.283	0.186			4.01	7.6			2.565	6.093			7.05	17.45
	0.025	0.85			4.5	8.63			2.503	7.615			8.71	16.25
	0.241	0.463			3.24	10.11			2.633	6.24			7.18	14.45
	0.098	1.205			3.73	9.05			2.85	7.083			7.65	15.34
	0.279	0.489			3.91	9.19			2.73	6.11			6.41	17.15
	0.234	1.925
7s	Trf1+/+	Trf1Δ/Δ
	6.02	7.9
	5.52	8.59
	6.4	10.11
	4.71	7.15
	5.4	6.36

## Sheet: Fig. 8
Fig. 8 Efficient Trf1 deletion in lung basal cells upon tamoxifen administration.
8c	Weeks	Trf1+/+	Trf1Δ/Δ		8f	Trf1+/+	Trf1Δ/Δ		8g	Trf1+/+	Trf1Δ/Δ		8h	Trf1+/+	Trf1Δ/Δ
	10	0	0			100	3.123			102.803	105.212			18.3978	19.075
	10	0	0			100	2.223			117.721	134.399			21.459	17.1905
	10	0	0			100	2.202			125.842	129.738			17.7396	19.662
	10	0	0			100	2.065			113.671	105.332			19.25	19.3726
	10	0	0							103.74	99.0716			26.1111	21.2619
	10	0	0
	10	0	0
	10	0	0		8i	Trf1+/+	Trf1Δ/Δ		8j	Trf1+/+	Trf1Δ/Δ		8k	Trf1+/+	Trf1Δ/Δ
	10	0				3.08	3.99			0.04	0.04			0.44	0.79
	10	0				2.91	3.28			0.12	0.11			0.54	0.57
	10	0				2.05	3.99			0.04	0.04			0.34	0.79
	10	0				2.06	3.28			0.13	0.11			0.3	0.57
	10	0				2.65	3.99			0.13	0.04			0.32	0.79
	10	0					3.28				0.11				0.57
	10	0
	10	0
	10	0			8l	Trf1+/+	Trf1Δ/Δ		8m	Trf1+/+	Trf1Δ/Δ
						2.55	3.08			0.05	0.08
	10		1			2.09	2.54			0.16	0.06
						1.63	3.08			0.04	0.08
	3		1			1.55	2.54			0.08	0.06
	3		1			2.15	3.08			0.05	0.08
	3		1				2.54				0.06
	3		1
	3		1
	3		1

## Sheet: Fig. 9
Fig. 9 Trf1 deletion in basal cells increases telomeric damage and cell cycle arrest, and reduces proliferation of lung basal cells.
9b	Trf1+/+	Trf1Δ/Δ		9c	Trf1+/+	Trf1Δ/Δ		9d	Trf1+/+	Trf1Δ/Δ		9e	Trf1+/+	Trf1Δ/Δ
	115.609	72.597			161.424	161.458			0	32.167			0.0612245	0.192771
	120.777	60.53			170.236	164.18			0.337	48.749			0.0689655	0.365854
	127.322	73.116			174.263	157.999			0	55.927			0.045977	0.415094
	125.007	75.135			173.441	178.209			0	82.515			0	0.446429
	107.655	66.311			156.883	145.478			1.428	76.433			0.0722891	0.395833
9f	Trf1+/+	Trf1Δ/Δ		9g	Trf1+/+	Trf1Δ/Δ		9h	Trf1+/+	Trf1Δ/Δ		9i	Trf1+/+	Trf1Δ/Δ
	0	25.72			10.365	1.377			3.55	4.83			0.02	0.02
	0	27.69			9.373	1.32			3.82	4.3			0.02	0.02
	0	45.154			11.912	0.686			3.98	4.83			0.02	0.02
	0	22.593			11.486	0.951			4	4.3			0.02	0.02
	0	20.697			12.116	1.956			3.84	4.83			0.02	0.02
										4.3				0.02

## Sheet: Fig. 10
Fig. 10 Trf1 deletion in lung basal cells increases lung inflammation and airway remodeling.
10b	Trf1+/+	Trf1Δ/Δ		10c	Trf1+/+	Trf1Δ/Δ		10d	Trf1+/+	Trf1Δ/Δ		10e	Trf1+/+	Trf1Δ/Δ
	0.227	0.43			0	0.31			0.005	0.026			0.222	0.095
	0.22	0.46			0.004	0.35			0.004	0.032			0.211	0.078
	0.213	0.39			0.004	0.271			0.004	0.034			0.205	0.085
	0.227	0.44			0	0.334			0.005	0.035			0.222	0.07
	0.22	0.41			0.004	0.312			0.004	0.021			0.211	0.074
	0.213	0.39			0.004	0.277			0.004	0.027			0.205	0.086
10f	Trf1+/+	Trf1Δ/Δ		10g	Trf1+/+	Trf1Δ/Δ		10h	Trf1+/+	Trf1Δ/Δ		10i	Trf1+/+	Trf1Δ/Δ
	36.3571	88.5			5.75	162.5			12	24.5			12.75	39.5
	56.3571	62.0714			8.5	110			12.25	33.25			10.25	21.5
	62.0714	232.071			9.5	89			11.5	25.25			10.75	32.75
	65.6429	84.2143			13.25	114			11.25	22			9.5	15.5
	35.6429	70.6429			11	72			13	21.25			9.75	27
	77.7857	313.5
	50.6429	77.7857
	30.6429	202.786
10j	Trf1+/+	Trf1Δ/Δ		10k	Trf1+/+	Trf1Δ/Δ		10l	Trf1+/+	Trf1Δ/Δ		10m	Trf1+/+	Trf1Δ/Δ
	11.5	33			0.090751	1.0515			0.469	1.267			0.787	1.867
	12.5	27.25			0.100191	0.706791			0.628	1.057			0.384	2.028
	13.25	31.5			0.385479	1.22407			0.459	1.197			0.572	1.721
	13.5	28.5			0.564145	1.00116			0.429	1.276			0.329	1.272
	14.75	24.5			0.360604	1.20257			0.428	1.417			0.372	1.39
					0.59795	1.16407			0.469	1.406			0.659	1.886
10n	Trf1+/+	Trf1Δ/Δ		10p	Trf1+/+	Trf1Δ/Δ		10q	Trf1+/+	Trf1Δ/Δ		10r	Trf1+/+	Trf1Δ/Δ
	0	1.722			3.8	8.59			2.745	6.045			6.43	13.33
	0.165	1.865			3.96	9.77			2.363	6.195			6.99	14.77
	0.215	1.84			2.74	9.99			2.668	6.38			6.45	12.38
	0.171	1.395			3.01	8.86			2.373	5.96			5.34	15.25
	0.241	1.887			4.04	9.77			2.668	5.813			7.76	12.61
	0	1.259
10s	Trf1+/+	Trf1Δ/Δ
	4.472	8.9
	4.3	13.08
	3.2	8.06
	5.52	8.5
	6.04	9.82

[truncated: 3 more sheets: Suppl. Fig. 1, Suppl. Fig. 2, Suppl. Fig 3]
